# Supplementary material for: Removal of Brilliant Green Dye from Water Using Ficus benghalensis Tree Leaves as an Efficient Biosorbent
Source: Materials (Basel). 2023 Jan 5;16(2):521. doi: 10.3390/ma16020521 (PMC9866320; doi:10.3390/ma16020521)
Supplement: Supplementary file 1 [file materials-16-00521-s001.zip]

Archive with 1 entries (1 files):
- materials-2016004-supplementary.pdf
